# Supplementary material for: Platelet-Derived Growth Factor Induces SASP-Associated Gene Expression in Human Multipotent Mesenchymal Stromal Cells but Does Not Promote Cell Senescence
Source: Biomedicines. 2021 Sep 22;9(10):1290. doi: 10.3390/biomedicines9101290 (PMC8533296; doi:10.3390/biomedicines9101290)
Supplement: Supplementary file 1 [file biomedicines-09-01290-s001.zip]

Archive with 1 entries (1 files):
- biomedicines-1353945-supplementary.pdf
